# Supplementary material for: Altered Expression of BCRP Impacts Fetal Accumulation of Rosuvastatin in a Rat Model of Preeclampsia
Source: Pharmaceutics. 2024 Jun 30;16(7):884. doi: 10.3390/pharmaceutics16070884 (PMC11279450; doi:10.3390/pharmaceutics16070884)
Supplement: Supplementary file 1 [file pharmaceutics-16-00884-s001.zip]

Archive with 1 entries (1 files):
- pharmaceutics-3054222-supplementary.pdf
